# Supplementary material for: A Potential Anthelmintic Phytopharmacological Source of Origanum vulgare (L.) Essential Oil against Gastrointestinal Nematodes of Sheep
Source: Animals (Basel). 2022 Dec 22;13(1):45. doi: 10.3390/ani13010045 (PMC9817997; doi:10.3390/ani13010045)
Supplement: Supplementary file 1 [file animals-13-00045-s001.zip]

Archive with 1 entries (1 files):
- animals-2029929-supplementary.pdf
